# Supplementary material for: Temperature impacts SARS-CoV-2 spike fusogenicity and evolution
Source: mBio. 2024 Feb 27;15(4):e03360-23. doi: 10.1128/mbio.03360-23 (PMC11005339; doi:10.1128/mbio.03360-23)
Supplement: Table S1 — Mutation frequencies. [file mbio.03360-23-s0001.xlsx]

## Sheet: Supplementary Table 1
Supplementary Table 1. Mutation percentage in the founder virus (passage 0; P0) and the 9 evolved lineages.
Variant	Mutation	Founder virus (P0)	33ºC			37ºC			39ºC			Nexstrain countsa	Variant
			R1	R2	R3	R1	R2	R3	R1	R2	R3
G24T	L8F	0.232584	1.91229	1.76944	1.47718	1.38201	1.43826	1.71242	2.03972	0.553846	1.5998	1393
C59A	T20N		2.00432	1.40699	1.34879	0.98899	1.34122	1.1721	1.48797	1.66246	1.22888	25801	Gamma
C149T	S50L								15.798		22.9234	364
T190A	W64R	0.106927	0.106458	0.203009			0.502585			63.5704	0.205282	1353
T190C	W64R			6.14999		0.442929	0.459506	0.457137			5.23746	1353
G475A	V159I						0.172983				4.39419	402
A545G	K182R									63.9234		177
T658G	F220V				2.20278						0.123208	16
A734G	H245R							3.97749				502
C1698T	Syn.						2.6429
C1718T	T573I			0.10364			0.353243		22.7227			3147
G1840A	D614N			2.96079								107
C1963T	H655Y		0.138273	0.396181	0.47094	1.53009	88.8008	46.6942	18.506			1568908	Gamma and Omicron
A1972G	N658D								2.1892			96
A2024G	Q675R								2.30148			1876
G2045A	R682Q			1.26168	31.6752	64.577						35
G2045T	R682L	0.124565		0.707385	0.102397		5.88337	0.128248	0.129868	0.114525	0.112292	106
G2054A	R685H		1.50822			21.8271	10.0275	26.5223				12
A2056G	S686G		66.7136			0.112419	3.51748	9.65801				31
T2060G	V687G			30.1975		2.3178		0.11621				0
A2558G	Q853R			3.09486					0.111531			51
C2572A	L858I	0.106527		0.46674	0.162523	0.145366	0.147894	0.151094	0.182834	18.8861	0.15293	310
C2820T	Syn.		4.24823
T3075C	Syn.				0.314275					5.55167
T3609C	Syn.				3.21912
A3630C	Syn.			2.43739
aAccessed on 8/8/2023 Syn.: synonymous mutation
